# Supplementary material for: The implementation of a standardized optimal procedure for peripheral venous catheters’ management: Results from a multi-dimensional assessment
Source: PLoS One. 2022 Jan 27;17(1):e0263227. doi: 10.1371/journal.pone.0263227 (PMC8794079; doi:10.1371/journal.pone.0263227)
Supplement: S1 Data — (XLSX) [file pone.0263227.s001.xlsx]

## Sheet: LEGENDA
	LEGENDA
	AREA MEDICA	1
	AREA CHIRURGICA	2
	MASCHIO	1
	FEMMINA	2
	Vene di piccolo calibro	1
	VENE POCO VISIBILI/POCO PALPABILI	2
	VENE TORTUOSE/MOBILI	3
	VENE VISIBILI/PALPABILI	4
	A-DIVA Score, RISCHIO BASSO	1
	A-DIVA Score, RISCHIO MEDIO	2
	A-DIVA Score, RISCHIO ALTO	3
	CLOREXIDINA	1
	ALTRO	2
	CHOLAPREP	3
	BD NEXIVA	1
	INTROCAN	2
	POSIFLUSH	1
	ALTRO	2
	PUR	1
	MEFIX	2
	GARZA	3
	EVENTI AVVERSI	2
	FINE TERAPIA	1
	non utilizzato	non utilizzato
	si utilizzato	si utilizzato
	ONCOLOGICHE
	SI	2
	NO	1
	MOTIVO	NR
	DOLORE	1
	FEBBRE	2
	DECADIMENTO FISICO	3
	ANEMIA	4
	INTERVENTO CHIRURGICO	5
	CADUTA	6
	PATOLOGIA GASTROENTEROLOGICA	7
	PATOLOGIA MUSCOLO SCHELETRICA	8
	PATOLOGIA SISTEMA URINARIO	9
	DIABETE	10
	PATOLOGIA IMMUNOLOGICHE-REUMATOIDE	11
	PATOLOGIA APPARATO RESPIRATORIO	12
	SEPSI	13
	PATOLOGIA NEUROLOGICA	14
	PATOLOGIA CARDIOVASCOLARE	15
	PATOLOGIA ONCOLOGICA	16

## Sheet: DataSet
PZ_COD	SCENARIOHTA_COD	AREA_COD	Età	Sesso_COD	TENTATIVI/POSIZIONAMENTI	PatrimonioVenoso_COD	A-DIVAScore	GiorniCVP	Minutaggiointeroprocesso	DISINFEZIONE_COD	Tipologia CVP_COD	Posiflushotradizionale_COD	MEDICAZIONE_COD	Rubinetto3vie	Prolunga	Rampa	Grinpy	EVENTI AVVERSI-FINE TERAPIA_COD	RISORSEUMANE	RiPosizonamentoin seguitoaeventoavverso	CostoAccessori	COSTOTECNOLOGIE	Valutazioneeventiavversi	Nr. LavaggisuAccessi	Costo	BMI	Conteggio Comorbidità	ONCOLOGICHE_COD	Tot. Gg. Ricovero	COSTO OK
1	2	1	60	2	1	1	2	5	20	1	1	1	1	1	1	1	1	2	12.6866	5.63847	0.4225	18.4342	0.704809	0.5	37.8865	24.093	1	2	8	37.464
2	2	1	70	2	7	2	3	3	21	1	1	1	1	1	1	1	1	2	10.2197	5.99088	0.4225	10.0406	0.704809	0.4	27.8422	22.9854	5	2	6	27.4197
3	2	1	95	2	1	2	1	9	10	1	1	1	1	1	1	1	1	2	11.9818	2.46683	0.2635	15.4818	0.704809	0.3	30.8987	20.83	0	1	9	30.6352
4	2	1	91	2	1	2	1	3	13	1	1	1	1	1	1	1	1	2	6.69569	14.0962	0.2635	9.0524	2.81924	0.4	33.137	23.4375	1	2	11	32.8735
5	2	1	90	2	1	2	3	9	11	1	1	1	1	1	1	1	1	2	12.3342	5.63847	0.2635	17.2874	1.40962	1.23545	36.9331	30.4688	1	1	9	36.6696
6	2	1	52	2	2	2	3	4	10	1	1	1	1	1	1	1	1	2	6.69569	4.93366	0.2635	7.7348	1.40962	1	21.0373	23.8087	2	1	4	20.7738
7	2	1	75	1	3.33333	2	2	12	11.5	1	1	1	1	1	1	1	1	2	19.5585	5.28607	0.2635	22.387	1.40962	1.35417	48.9046	29.3878	1	1	12	48.6411
8	2	1	75	1	1	2	2	3	14	1	2	1	1	1	1	1	1	2	6.34328	8.45771	2.6265	3.62096	1.40962	0.5	22.9218	27.6817	1	2	14	22.6018
9	1	1	76	2	2	2	1	7	10	3	1	1	1	1	1	1	1	1	5.63847	999	0.2635	16.1406	999	2.16667	22.0426	29.3848	1	1	7	21.7791
10	2	1	57	1	1	4	1	4	11	1	1	1	1	1	1	1	1	2	4.93366	7.04809	0.8265	10.0528	1.40962	0.3	24.2707	23.7353	1	1	4	23.4442
11	1	1	78	1	3	2	1	8	4.25	3	1	1	1	1	1	1	1	1	3.96455	999	0.2635	12.6758	999	2.3	16.9039	28.6501	1	1	11	16.6404
12	2	1	68	1	2	2	1	4	8.75	1	1	1	1	1	1	1	1	1	5.72657	2.20253	0.2635	10.0406	0.704809	0.2	18.938	27.7778	1	1	4	18.6745
13	1	1	42	1	2	4	1	4	5.25	3	1	1	1	1	1	1	1	1	2.90734	999	0.2635	9.3818	999	1.875	12.5526	22.8931	1	1	6	12.2891
14	2	1	64	2	1	3	2	1	7.25	1	1	1	1	1	1	1	1	2	2.55493	4.7927	0.4225	5.429	1.40962	1	14.8188	31.1419	1	1	11	14.3963
15	2	1	49	1	1	4	1	4	5.15	1	2	2	1	2	2	1	1	2	3.4007	1.28628	2.2235	6.28056	0.704809	0.6	13.8958	23.1481	2	1	8	13.8958
16	2	1	68	1	1.5	2	3	2	7.15	1	1	1	1	2	2	1	1	1	3.0483	1.99109	2.3825	10.858	0.704809	0.666667	18.9847	25.3444	3	1	3	16.6022
17	2	1	61	1	1.5	4	1	5	5.15	1	1	2	1	2	2	1	1	2	3.92931	5.14511	0.4235	13.0052	2.81924	1.6	25.5324	23.1481	1	1	8	25.4289
18	2	1	78	2	1	2	3	3	6.15	2	1	1	1	2	2	1	1	2	3.2245	3.27736	2.2235	6.0878	1.40962	1	16.6865	24.093	2	1	45	14.463
19	2	1	89	2	10	2	2	3	5.15	3	1	2	1	2	2	1	1	1	2.8721	1.28628	0.4235	6.2586	0.704809	1	12.009	25.0995	1	1	5	11.9055
20	2	1	93	2	2	3	3	4	8	2	1	1	1	2	2	1	1	2	6.05695	3.14962	0.4235	7.4054	0.704809	1	18.204	24.3824	3	1	4	17.7805
21	2	2	58	2	1.5	4	1	5	2.05	1	1	2	1	1	1	1	1	2	1.35676	2.25539	0.2635	14.9938	2.81924	1.46667	22.1524	19.1953	0	1	7	22.2089
22	2	1	84	1	2	1	1	4	8.05	1	2	2	1	1	1	1	1	2	3.94693	9.86733	0.2635	4.95076	2.81924	1.20833	22.3115	29.3848	3	1	7	22.3115
23	2	1	81	1	1	4	1	2	9	1	1	1	1	1	1	1	1	2	3.87645	2.46683	0.2635	5.7584	0.704809	1	13.07	31.1419	2	1	9	12.8065
24	2	1	49	1	8	4	1	3	2.9	1	1	1	1	1	1	1	1	1	1.23342	999	2.0635	8.3936	999	1.5	11.6905	34.2561	1	1	6	9.62702
25	2	1	85	1	2	4	1	11	8	1	1	1	1	1	1	1	1	2	13.3914	3.52405	0.6675	26.4984	1.40962	1.18939	45.9546	21.5139	1	1	11	45.2871
26	2	1	83	1	1.5	2	2	12	11	1	1	1	1	1	2	2	2	1	15.5058	8.45771	0.2635	38.5154	2.11443	1.275	65.0668	29.321	5	1	12	64.8033
27	2	1	74	2	1.5	4	1	11	4.15	1	1	1	1	1	1	1	1	1	4.63412	2.29063	0.2635	24.3634	1.40962	1.86364	33.4213	28.1969	1	1	11	33.1578
28	2	1	81	2	2	4	1	3	3.95	1	2	1	1	2	2	1	2	2	2.20253	2.9602	0.4235	1.97396	2.11443	1	9.88461	25.3906	2	1	13	9.56461
29	2	1	69	1	2	2	2	2	11	1	1	1	1	1	1	1	1	2	4.93366	5.63847	0.2635	8.3936	1.40962	1.66667	20.6389	25.0995	2	2	9	20.3754
30	2	1	60	2	8	2	1	5	13	1	1	1	1	1	1	1	1	2	8.81011	7.04809	0.2635	19.9226	1.40962	1	37.9176	27.6817	1	2	5	37.6541
31	2	1	90	2	10	2	3	1	9	1	1	1	1	1	1	1	1	1	3.17164	2.11443	0.4225	5.7584	0.704809	1	12.1718	22.8624	2	1	7	11.7493
32	2	1	72	2	2	2	1	3	5.5	1	1	2	1	1	2	1	1	2	2.99544	4.22885	2.0635	8.7596	2.11443	1.33333	20.3718	21.83	1	1	18	18.6283
33	2	2	63	1	2	4	2	3	2.6	1	1	2	1	2	1	2	1	2	1.62106	1.12769	0.5825	18.605	1.40962	1.5	23.3459	23.1481	0	1	15	23.0834
34	2	2	58	2	1.5	4	1	7	4	1	1	2	1	2	2	2	1	2	3.52405	1.05721	0.4235	13.2102	0.704809	1.33333	19.3834	23.8751	0	1	8	19.2799
35	2	1	82	1	10	4	1	6	2.7	1	2	1	1	2	1	1	1	2	2.71351	1.19818	0.2635	3.62096	1.40962	1.16667	9.20577	23.7812	1	1	6	8.88577
36	2	2	57	1	3	4	1	6	3.5	1	1	2	1	2	1	2	1	2	2.99544	2.64303	0.2635	10.3822	2.11443	1.69444	18.6086	23.5294	0	1	6	18.6651
37	2	1	70	2	1	4	1	4	5.5	1	1	1	1	1	1	1	1	1	4.05265	1.23342	0.4225	8.3936	0.704809	1	14.807	27.3438	2	1	7	14.3845
38	2	1	74	2	8	4	1	2	13	1	1	1	1	1	1	1	1	2	5.63847	7.04809	0.2635	6.0878	1.40962	1.5	20.4475	25.0995	3	2	2	20.184
39	2	1	91	2	1	2	2	7	13	1	1	1	1	1	1	1	1	1	10.9245	999	0.2635	10.37	999	1.14286	21.558	20.5457	1	2	7	21.2945
40	2	1	78	1	1.33333	2	2	7	9	1	1	1	2	1	1	1	1	2	9.51492	4.22885	0.2635	26.4191	1.40962	1.29048	41.836	22.4913	1	1	10	41.5725
41	2	1	73	2	6	4	1	4	14	1	1	1	1	1	1	1	1	2	9.16252	3.52405	0.2635	10.0406	0.704809	1.375	23.6955	23.8751	1	1	20	23.432
42	2	2	86	1	1.5	2	3	5	2.5	1	1	2	1	1	1	2	1	2	1.72678	0.669569	0.2635	27.694	0.704809	1.42308	31.0587	20.8117	3	2	13	31.1152
43	2	2	46	1	3	4	2	6	3.65	1	1	2	1	1	1	1	2	2	2.8721	1.93822	0.6675	15.372	1.40962	1.68056	22.2594	21.1327	0	1	20	21.9119
44	2	1	87	1	3	2	1	4	3	2	2	2	1	1	1	1	1	2	2.22015	0.669569	2.0635	3.13296	0.704809	1.125	9.2547	27.6817	1	1	4	9.2547
45	2	2	65	1	2	4	2	4	3.15	1	1	2	1	1	1	1	1	2	1.79726	2.64303	0.2635	60.3168	2.11443	0.9	67.595	29.3878	1	1	15	67.6515
46	2	1	75	1	8	2	2	1	9	1	1	1	1	1	1	1	1	1	3.17164	999	0.2635	7.076	999	2	10.5111	27.6817	1	1	8	10.2476
47	2	1	17	2	2	2	3	12	12	1	1	1	1	1	1	1	1	2	15.8582	3.17164	0.2635	26.6692	0.704809	1.33194	46.6674	23.4375	1	1	12	46.4039
48	2	1	83	1	3	2	2	3	13	1	1	1	1	1	1	1	1	2	6.69569	3.52405	0.2635	9.0524	0.704809	1.41667	20.7041	18.3655	1	2	3	20.4406
49	2	1	75	1	1	4	2	4	15	1	1	2	1	1	2	1	1	2	8.45771	12.6866	0.2635	8.7474	2.11443	1.5	32.7333	27.0416	1	1	17	32.7898
50	2	2	22	1	8	4	1	6	1.65	1	1	2	1	1	1	2	1	2	1.90298	1.58582	0.2635	11.0532	3.52405	1.33333	18.5395	18.992	0	1	17	18.596
51	2	1	84	2	1	4	1	3	4.5	1	1	2	1	2	2	1	1	2	2.64303	4.22885	0.4235	20.923	2.81924	1.90909	31.0376	24.5089	1	1	4	30.9341
52	2	2	17	2	1	1	2	6	3.05	1	1	2	1	1	1	1	1	2	3.54167	2.32587	0.2635	18.1048	2.81924	0.5	27.5188	24.2215	1	1	6	27.5753
53	2	1	71	2	2	3	2	5	10.5	3	2	1	1	1	1	1	1	2	5.81467	3.17164	0.2635	6.91496	0.704809	1.83333	17.3333	23.4375	1	1	6	17.0133
54	2	1	85	1	8	2	2	3	4.75	1	2	1	1	2	1	1	1	2	2.73113	1.14531	0.4235	2.63276	0.704809	1.16667	7.63752	26.1066	1	1	7	7.31752
55	1	1	77	1	1.5	1	2	8	8	3	1	1	1	2	2	1	1	1	6.51948	999	2.6275	12.344	999	2.375	21.4909	24.7409	3	1	15	18.8634
56	2	1	78	2	8	4	1	2	2.1	1	1	1	1	1	1	1	1	1	1.16293	999	0.2635	7.7348	999	0.3	9.16123	21.4844	1	1	4	8.89773
57	2	1	84	2	1	4	2	3	8	1	1	2	1	1	1	1	1	2	4.93366	3.52405	0.4225	21.9112	1.40962	1.25556	32.6647	26.6728	1	1	18	32.5622
58	1	1	70	2	2	2	2	8	5	3	1	1	1	1	1	1	1	1	5.46227	999	0.2635	10.37	999	2	16.0958	24.977	1	1	8	15.8323
59	1	1	71	2	2.66667	3	1	8	8.5	3	1	1	1	1	1	1	1	1	10.3959	1.93822	0.2635	22.5456	0.704809	1.875	35.8481	27.6817	2	1	8	35.5846
60	2	1	83	2	1	3	2	7	11	1	1	1	1	1	1	1	1	2	10.2197	5.63847	0.2635	26.3398	1.40962	0.4	44.3348	23.3067	2	1	13	44.0713
61	2	1	65	1	1.66667	2	3	13	7.75	1	1	1	1	1	1	1	2	2	6.91043	8.09429	0.2635	29.3752	1.40962	1.43333	46.053	24.093	3	1	25	45.7895
62	2	2	25	2	2	4	1	7	3.75	1	1	1	1	1	1	2	1	2	3.43594	1.93822	0.2635	13.6884	1.40962	0.2	21.1994	21.2585	1	1	8	20.9359
63	2	1	95	2	1.33333	3	1	4	11	1	1	1	2	1	1	1	1	1	7.04809	999	0.2635	19.8677	999	0.3	27.1793	26.0262	2	1	4	26.9158
64	1	1	85	1	1	1	2	5	2.65	3	1	1	1	1	1	1	1	1	1.35676	999	0.2635	9.0524	999	1.16667	10.6727	23.03	0	1	5	10.4092
65	2	1	63	1	2	2	2	9	9	1	1	1	1	1	1	1	1	2	11.6293	2.11443	2.0635	23.546	0.704809	0.5	40.0581	22.0386	2	1	9	37.9946
66	2	1	89	1	1.5	3	1	5	11	1	1	1	1	1	1	1	1	2	8.1053	5.63847	0.2635	16.1284	1.40962	0.6	31.5453	22.4913	1	1	5	31.2818
67	2	1	50	2	1	1	1	6	5.5	1	2	1	1	1	1	1	1	2	4.58126	8.45771	2.0635	10.697	4.22885	0.69	30.2383	25.3444	1	1	9	29.9183
68	2	1	89	2	8	2	2	7	5	1	1	1	1	1	1	1	1	2	4.93366	1.23342	0.2635	8.3936	0.704809	0.7	15.529	25.0399	1	1	14	15.2655
69	2	1	76	1	6	2	2	5	1.35	1	1	1	1	1	1	1	1	2	1.11007	0.317164	0.4225	8.235	0.704809	1.7	10.7895	27.7778	2	1	5	10.367
70	2	1	72	2	4	2	1	5	5	1	1	1	2	1	1	1	1	2	3.87645	1.23342	0.4225	8.3143	0.704809	0.6	14.5515	24.3824	1	1	11	14.129
71	2	1	82	2	2	2	2	5	11	1	1	1	1	1	1	1	1	2	8.1053	8.45771	0.4225	20.923	2.11443	0.6	40.0229	25.3906	2	1	15	39.6004
72	2	1	88	2	2	2	2	3	4.5	1	1	1	1	1	1	1	1	1	2.64303	999	0.4225	8.3936	999	1.77778	11.4591	21.4844	2	2	3	11.0366
73	2	2	63	2	6	3	2	7	2.4	1	1	1	1	1	1	2	2	2	2.9602	0.493366	0.4225	12.7246	0.704809	1.78571	17.7692	25.6055	0	1	18	17.3467
74	2	2	54	1	8	2	1	6	2.05	1	2	2	1	1	1	1	1	2	2.04395	0.916252	0.6675	16.9922	1.40962	1.77778	22.4932	24.6914	0	1	11	22.4932
75	2	2	91	2	2	3	2	4	3.95	1	1	1	1	2	2	1	1	2	2.18491	1.12769	0.4235	9.5892	0.704809	1.875	14.4938	22.0386	3	1	13	14.0703
76	2	1	63	2	2.5	4	1	16	2.8	2	1	1	1	1	1	1	1	1	6.2728	999	0.2635	20.4106	999	1.70312	26.9469	22.4913	1	2	16	26.6834
77	2	1	75	2	1.33333	4	2	12	6.5	1	1	1	1	1	1	1	1	2	13.92	6.16708	0.2635	28.487	3.52405	1.09028	52.8216	24.977	1	1	12	52.5581
78	2	1	89	1	1	4	1	9	6.5	1	1	1	1	1	1	1	1	2	7.9291	1.58582	0.2635	11.3582	0.704809	1	21.8414	24.2215	1	2	9	21.5779
79	2	1	84	1	8	2	1	6	1.8	1	1	1	2	1	1	1	1	2	2.39635	0.563847	0.2635	11.2789	1.40962	1.03333	16.3759	58.7755	1	1	6	16.1124
80	2	1	91	2	2	4	1	10	2.8	1	1	1	1	1	1	1	1	1	4.47554	999	0.2635	17.1288	999	1.15833	21.8678	24.6548	1	2	10	21.6043
81	2	1	82	1	1.5	4	1	7	2.9	1	1	1	1	1	1	1	1	2	5.25083	0.317164	0.4225	13.8592	0.704809	1.09524	20.5545	19.8413	1	1	10	20.132
82	2	1	93	2	2	2	2	4	4	1	1	1	2	1	1	1	1	1	2.99544	999	0.4225	9.6319	999	0.9	13.0498	29.1363	3	2	4	12.6273
83	1	1	46	1	2	4	1	7	2.8	3	1	1	1	2	1	2	1	1	2.67827	999	0.5825	9.7112	999	0.7	12.972	25.0995	0	1	7	12.3895
84	2	1	72	1	2	4	1	6	3.5	1	2	1	1	1	1	1	1	2	2.64303	3.80597	0.2635	4.60916	2.81924	1	14.3509	21.8776	1	2	17	14.0309
85	2	1	57	1	3	2	1	2	3.45	1	1	1	1	1	1	2	1	1	1.49772	999	0.4225	5.7584	999	1	7.67862	24.7409	2	1	2	7.25612
86	2	1	75	2	1.33333	4	1	8	2.95	1	1	1	2	1	1	1	1	2	3.01306	2.27301	0.4225	22.4663	2.11443	0.916667	30.7493	18.2222	1	1	10	30.3268
87	2	1	93	2	6	2	2	9	7.5	2	2	1	1	2	2	1	1	2	6.87189	2.11443	0.5825	7.57376	0.704809	0.6	18.3111	24.1588	1	1	9	17.9911
88	2	1	90	2	2	2	2	13	8.5	1	2	1	1	2	2	1	1	2	9.33872	2.46683	0.5825	17.1996	0.704809	0.5	30.7561	25.0995	1	1	13	30.4361
89	2	1	78	1	1.5	2	2	8	8.5	2	2	2	1	2	2	1	1	2	6.69569	7.40049	0.5825	18.3464	2.11443	1	35.1395	24.093	2	2	11	35.1395
90	2	1	71	2	1.5	2	2	10	6.5	3	2	2	1	2	2	1	1	2	7.04809	7.04809	0.5825	16.9629	2.81924	1	34.9245	24.677	2	2	20	34.9245
91	2	1	52	1	1	4	1	3	5.5	2	2	2	2	2	2	1	1	1	2.99544	999	0.5825	5.06666	999	1	8.6446	24.5089	0	1	3	8.6446
92	1	2	90	2	1	2	2	17	3.35	3	1	1	1	2	1	1	2	2	16.867	1.14091	0.4225	9.7112	0.704809	2	28.8464	24.677	1	1	17	28.4239
93	1	2	87	1	1	2	2	10	1.6	3	1	1	1	2	1	1	1	1	2.784	999	0.4225	16.4578	999	1	19.6643	24.4473	1	1	12	19.2418
94	2	2	23	1	1	4	1	4	2.55	1	1	2	2	1	1	1	1	2	1.63868	1.3039	0.4225	9.3269	1.40962	0.75	14.5653	22.7244	0	1	19	14.4628
95	2	2	71	1	1	2	2	9	1.6	1	1	1	1	1	1	1	1	1	1.40962	999	0.4225	21.5696	999	0.6	23.4017	31.25	0	1	11	22.9792
96	1	2	78	2	1	2	1	11	3.1	3	1	1	1	2	1	1	1	2	4.6165	0.740049	0.2635	22.5456	0.704809	1.40909	28.8705	16.2278	2	1	14	28.607
97	1	2	26	1	2	4	1	6	4.2	3	1	1	1	2	1	1	1	1	2.71351	999	0.2635	13.0052	999	1.45833	15.9822	25.4028	0	1	6	15.7187
98	1	2	94	2	2	4	1	8	3.2	3	1	1	1	2	1	1	1	1	4.82794	999	0.2635	13.664	999	2	18.7554	20.8117	1	1	11	18.4919
99	2	1	79	1	7	4	1	7	6.5	1	2	1	1	2	2	1	1	2	5.46227	1.76202	0.4235	7.90316	0.704809	0.5	16.2558	24.677	2	1	14	15.9358
100	2	1	84	1	1	2	1	8	7	2	1	1	2	2	2	1	1	1	6.34328	999	0.4235	11.2789	999	0.5	18.0457	25.4028	3	1	12	17.6222
101	2	1	86	1	7	2	1	1	8	3	2	2	1	2	2	1	1	2	2.81924	3.52405	0.4235	1.98616	1.40962	1	10.3726	24.3824	3	1	13	10.3726
102	2	1	88	2	2	2	2	9	8.5	1	2	1	1	1	1	1	1	2	8.12733	13.8759	0.2635	6.91496	3.52405	0.5	32.7058	24.1588	3	1	12	32.3858
103	2	1	82	2	2	2	1	7	7.5	2	2	1	3	2	2	1	1	1	5.81467	999	0.5825	5.03616	999	0.5	11.4333	24.093	2	1	7	11.1133
104	2	1	95	2	2	2	2	10	7.5	2	2	1	2	2	2	1	1	1	7.40049	999	0.4235	9.05972	999	0.5	16.8837	25.7117	2	1	10	16.5637
105	2	1	65	2	1	4	1	9	6.5	2	2	1	1	2	2	1	1	1	6.51948	999	0.4235	5.59736	999	0.5	12.5403	25.0399	0	1	13	12.2203
106	2	1	78	1	6	2	2	3	8.5	1	1	1	1	2	2	1	1	1	4.05265	999	0.4235	7.076	999	0.5	11.5522	25.4028	6	1	3	11.1287
107	2	1	91	1	1.66667	2	2	11	7.5	1	1	1	1	2	2	1	1	1	7.9291	999	0.4235	20.945	999	0.5	29.2976	24.977	3	1	14	28.8741
108	2	1	80	2	4.5	4	1	7	5.5	1	2	1	1	2	2	1	1	2	5.10987	2.81924	0.4235	6.25372	1.40962	0.86	16.2259	24.5089	2	1	15	15.9059
109	2	1	77	1	1.5	4	1	7	8.5	1	1	1	1	2	2	1	1	1	6.16708	999	0.4235	14.8108	999	0.5	21.4014	24.093	3	1	8	20.9779
110	2	1	86	2	8	4	1	5	6.5	1	2	1	1	2	2	1	1	2	4.40506	8.81011	0.4235	8.89136	3.52405	0.8	26.2641	24.677	1	1	15	25.9441
111	2	1	84	2	8	4	1	9	6.5	1	2	1	1	2	2	1	1	2	6.51948	5.28607	0.4235	8.56196	2.11443	0.46	22.9054	24.3824	2	1	11	22.5854
112	2	1	41	2	1.5	2	3	9	9.5	1	1	1	1	2	2	1	1	1	8.52378	999	0.4235	16.1284	999	0.4	25.0757	25.7117	3	1	12	24.6522
113	2	1	71	2	4	4	1	6	6.5	2	2	1	1	2	2	1	1	1	4.93366	999	0.4235	6.58556	999	0.5	11.9427	25.7117	2	1	14	11.6227
114	2	1	86	2	2	2	3	9	4.5	1	1	1	2	1	1	1	1	1	7.26834	999	0.2635	24.8636	999	1.66667	32.3954	25.3906	0	1	30	32.1319
115	2	1	80	2	2	1	1	3	5	1	1	1	1	1	1	1	1	1	2.81924	999	0.2635	6.0878	999	1	9.17054	23.5304	0	1	24	8.90704
116	1	1	85	1	3	2	1	12	1.4	3	1	1	1	2	1	1	1	1	3.4007	999	0.2635	7.4054	999	1.5	11.0696	23.1481	2	1	12	10.8061
117	2	1	91	2	2	2	2	6	6.5	1	2	1	1	1	1	1	1	2	6.69569	2.81924	0.2635	6.91496	1.40962	0.6	18.5667	27.3438	1	1	13	18.2467
118	1	1	30	2	1	2	2	8	5	3	1	1	1	2	1	1	1	1	5.46227	1.23342	0.2635	21.3988	0.704809	1.41667	29.0628	32.4662	1	1	8	28.7993
119	2	1	85	2	2	3	2	2	5.5	1	1	1	1	1	1	1	1	1	2.46683	999	0.2635	6.0878	999	1	8.81813	27.3438	1	1	7	8.55463
120	2	1	75	1	8	3	1	5	6	1	1	1	1	2	1	1	1	2	4.93366	1.40962	0.4235	9.3818	0.704809	1.6	16.8534	25.4028	0	1	23	16.4299
121	2	1	74	2	2	3	1	12	6	1	2	1	1	2	2	1	1	2	9.86733	4.22885	0.4235	17.285	2.11443	0.9	34.3828	20.7612	2	1	17	34.0628
122	2	1	70	2	6	2	2	8	4	1	1	1	1	1	1	1	1	1	5.10987	999	0.2635	10.0406	999	1.32292	15.414	34.6021	1	1	19	15.1505
123	2	1	53	1	6	2	3	2	0.8	1	1	1	1	1	1	1	1	2	0.387645	0.176202	0.6675	6.4172	0.704809	1.25	8.81707	33.2986	3	1	6	8.14957
124	2	1	96	2	2	2	1	8	0.8	1	1	1	1	1	1	1	1	1	1.02197	999	0.2635	19.3126	999	1.72222	20.5981	33.2031	2	2	8	20.3346
125	2	1	73	2	2	2	1	2	5.5	1	1	1	1	1	1	1	1	1	2.46683	999	0.2635	6.4172	999	0.3	9.14753	31.1111	0	1	8	8.88403
126	2	1	61	1	1.5	2	1	7	5.5	1	1	1	1	1	1	1	1	2	5.10987	1.40962	0.2635	16.4578	0.704809	0.4	24.4093	24.3824	1	1	29	24.1458
127	2	1	51	1	2	4	1	4	7	1	1	1	1	1	1	1	1	1	5.63847	999	0.2635	14.4814	999	1.75	20.3834	27.3438	2	1	21	20.1199
128	2	1	72	1	2	2	2	7	16	3	1	2	1	1	1	1	1	1	11.9818	999	0.2635	8.2472	999	1.14286	20.4925	31.1419	1	1	8	20.549
129	1	1	91	1	6	2	1	13	5	3	1	1	1	2	1	1	1	1	8.1053	999	0.2635	8.723	999	1.9	17.0918	24.7676	1	1	13	16.8283
130	2	1	86	2	2	4	2	6	6.5	1	1	1	1	1	1	1	1	2	7.5767	1.23342	0.2635	14.4814	0.704809	1.66667	24.2598	21.4844	1	2	6	23.9963
131	2	1	89	1	2	4	2	9	10	1	1	1	1	1	1	1	1	2	11.9818	2.46683	0.2635	16.958	0.704809	1.57407	32.3749	29.3848	0	1	11	32.1114
132	2	1	43	1	2	2	2	9	17	1	2	1	1	1	1	1	1	2	14.4486	9.86733	0.2635	13.991	1.40962	1.12037	39.98	33.9506	2	1	9	39.66
133	2	1	65	2	2	2	3	3	13	1	1	1	1	1	1	1	1	1	6.69569	999	0.2635	7.7348	999	1	14.694	28.8889	1	1	8	14.4305
134	2	1	81	1	2	4	1	5	10	1	1	1	1	1	1	1	1	1	7.7529	999	0.2635	13.9934	999	0.7	22.0098	24.4898	0	1	6	21.7463
135	1	1	84	1	2	3	2	7	12	3	1	1	1	1	1	1	1	1	10.5721	999	0.2635	14.3228	999	1.33333	25.1584	27.7551	0	1	7	24.8949
136	1	1	54	2	1	4	1	4	4	3	1	1	1	1	1	1	1	1	2.99544	999	0.2635	9.3818	999	1.425	12.6407	18.75	0	1	4	12.3772
137	1	1	80	2	3.75	4	1	4	5	3	1	1	1	2	1	1	1	1	3.87645	1.05721	0.2635	8.3936	0.704809	1.375	14.2956	13.9578	0	1	4	14.0321
138	2	1	44	2	2	4	1	4	8	1	1	1	1	2	1	1	1	1	5.99088	999	0.6675	7.7348	999	0.8125	14.3932	24.8016	0	1	4	13.7257
139	2	1	68	2	2	4	1	1	8	1	1	1	1	1	1	1	1	2	2.81924	1.76202	0.6675	5.9292	0.704809	0.5	11.8828	25.7117	0	1	3	11.2153
140	1	1	68	1	2	4	1	5	7.5	3	1	1	1	2	1	1	1	1	6.87189	999	0.6675	8.0642	999	1.08333	15.6036	24.8016	1	1	15	14.9361
141	2	1	89	2	2	2	2	9	16	1	1	1	1	2	1	1	2	1	14.0962	999	0.6675	23.8632	999	0.56	38.6269	30.0433	1	1	12	37.9594
142	2	1	71	1	6	2	2	1	11	1	1	1	1	1	1	1	1	1	3.87645	999	0.6675	5.7584	999	1	10.3023	31.1419	0	1	1	9.63485
143	2	1	96	1	1.5	4	1	10	9	1	1	1	1	1	1	1	1	1	12.6866	999	0.6675	26.0104	999	1.83333	39.3645	26.1224	1	1	12	38.697
144	2	1	74	1	2	3	1	6	11	1	1	1	1	1	1	1	1	1	9.16252	999	0.2635	9.7112	999	1.05556	19.1372	20.7612	1	1	6	18.8737
145	2	1	80	2	2	3	1	5	4.25	1	1	1	1	1	1	1	1	1	2.55493	999	0.2635	8.3936	999	1.3	11.212	24.974	1	1	6	10.9485
146	2	1	67	2	4	2	2	9	11	1	1	1	1	1	1	1	1	1	12.3342	999	0.2635	12.3464	999	1	24.9441	21.3593	0	1	21	24.6806
147	1	1	88	2	3	3	1	4	2.25	3	1	1	1	2	1	1	1	1	1.58582	999	0.2635	7.7348	999	1	9.58412	24.8016	1	1	26	9.32062
148	1	1	71	2	1.5	2	1	10	2.5	3	1	1	1	2	1	1	1	1	3.25974	999	0.2635	16.165	999	0.966667	19.6882	23.5883	1	1	10	19.4247
149	2	1	92	1	1.5	2	2	10	11	1	1	1	1	1	1	1	1	2	13.3914	2.81924	2.2225	22.387	0.704809	0.5	41.5249	24.2215	1	1	10	39.3024
150	1	1	89	1	1.33333	2	2	14	2.25	3	1	1	1	1	1	1	1	2	4.22885	0.528607	0.2635	31.7688	0.704809	1.78571	37.4946	22.8571	1	1	19	37.2311
151	1	1	78	2	4	2	1	3	2.25	3	1	1	1	2	1	1	1	1	1.32152	999	0.4225	7.7348	999	1	9.47882	24.4473	1	1	3	9.05632
152	2	1	61	1	2	2	1	5	10	1	1	1	1	2	1	1	1	2	7.7529	2.46683	0.4225	10.0406	0.704809	1.1	21.3876	22.4913	1	1	7	20.9651
153	1	1	76	1	1	4	1	3	2.25	3	1	1	1	2	1	1	1	1	1.32152	999	0.2635	8.0642	999	1.5	9.64922	23.8751	1	1	7	9.38572
154	1	1	89	2	2.5	1	2	5	10	3	1	1	1	2	1	1	1	2	7.7529	2.46683	0.4225	15.4696	0.704809	1.3	27.2803	22.8928	1	1	5	26.8578
155	2	1	63	2	2	4	1	7	10	1	1	1	1	1	1	1	1	1	9.86733	999	0.4225	14.3228	999	1.66667	24.6126	23.4375	1	1	7	24.1901
156	2	2	84	2	2	2	1	9	4	1	1	1	1	1	1	1	2	1	5.63847	999	0.4225	8.0642	999	1	14.1252	25.7117	1	1	10	13.7027
157	2	2	91	2	2	2	1	7	4	1	1	1	1	1	1	1	2	1	4.58126	999	0.4225	7.4054	999	1	12.4092	33.0579	0	1	12	11.9867
158	1	2	94	2	2	2	1	6	2.75	3	1	1	1	2	1	1	2	1	2.29063	999	0.4225	17.8608	999	3.16667	20.5739	24.093	2	1	8	20.1514
159	2	2	85	1	2	2	1	5	4	3	1	2	1	2	1	1	2	1	3.52405	999	0.4225	10.1016	999	1.2	14.0481	30.1194	1	1	11	13.9456
160	2	2	53	1	6	2	1	6	4	3	1	2	1	1	1	1	2	1	4.05265	999	0.4225	8.1008	999	1	12.576	25.3086	0	1	10	12.4735
161	2	2	73	1	2	2	1	5	4	3	1	2	1	1	1	1	2	1	3.52405	999	0.4225	7.6006	999	1	11.5471	28.6501	1	1	10	11.4446
162	2	1	87	1	2	4	1	9	17	1	1	1	1	1	1	1	1	1	14.4486	999	0.4225	12.6758	999	1.88889	27.5469	18.5185	1	1	12	27.1244
163	1	1	58	1	2	2	1	4	5	3	1	1	1	2	1	1	1	1	3.34784	999	0.2635	6.4172	999	2	10.0285	25.5102	0	1	26	9.76504
164	2	1	77	2	1.5	1	2	12	5.5	1	1	1	1	2	1	1	1	1	9.69112	999	0.2635	25.3516	999	1.91667	35.3062	35.5556	1	1	14	35.0427
165	2	1	79	2	8	3	1	9	5.5	1	2	1	1	1	1	1	1	2	6.16708	2.81924	0.2635	6.91496	1.40962	0.5	17.7844	23.4375	3	1	12	17.4644
166	2	1	70	2	1.5	4	2	14	5.25	2	1	1	1	1	1	1	1	1	15.5939	999	0.2635	30.622	999	1.20238	46.4794	24.4473	1	1	14	46.2159
167	1	1	65	2	1.5	2	2	3	0.8	3	1	1	1	1	2	2	1	1	0.493366	999	0.4225	12.8344	999	1.11111	13.7503	16.5289	2	1	3	13.3278
168	1	1	73	1	2	2	2	5	2.8	3	1	1	1	1	1	1	1	1	1.40962	999	0.2635	13.4932	999	1	15.1663	24.2513	0	1	9	14.9028
169	1	1	85	2	3	3	1	8	0.8	3	1	1	1	2	2	1	1	2	1.02197	0.176202	0.4235	29.7924	0.704809	1.625	32.1189	26.3465	1	1	8	31.6954
170	2	1	60	1	1	4	1	9	5.5	1	1	1	1	2	2	1	1	1	6.16708	999	0.4235	24.1926	999	1	30.7832	24.8016	1	1	12	30.3597
171	2	2	64	2	2	4	1	2	4	1	1	1	1	1	1	1	1	1	1.93822	999	0.2635	6.7466	999	1.75	8.94832	33.91	0	1	13	8.68482
172	2	1	76	2	1.5	4	1	9	6.5	1	2	1	1	2	2	1	1	2	6.51948	3.52405	0.4235	7.90072	1.40962	0.6	20.2411	24.1588	3	1	13	19.9211
173	2	1	51	2	1	4	1	6	6.5	1	2	1	1	2	2	1	1	2	4.93366	7.04809	0.4235	3.62096	2.81924	1.33333	18.8454	25.7117	0	1	6	18.5254
174	2	1	88	2	10	2	2	9	7.5	1	2	1	1	2	2	1	1	2	6.87189	4.22885	0.5825	6.91496	1.40962	0.6	20.4715	25.0995	3	1	19	20.1515
175	2	1	88	2	9	2	2	9	7.5	1	1	2	1	2	2	1	1	2	6.87189	4.22885	0.8275	12.0292	1.40962	1.44444	25.5771	24.1588	1	1	16	25.0696
176	2	1	80	1	1	2	1	9	6.5	1	2	1	1	2	2	1	1	2	6.51948	7.04809	0.5825	4.60916	2.81924	1.22222	21.7885	25.0995	1	1	20	21.4685
177	2	1	85	1	6	2	1	7	7.5	1	2	1	1	2	2	1	1	2	5.81467	2.11443	0.5825	3.29156	0.704809	1	12.508	25.3444	3	1	10	12.188
178	2	1	89	1	1	2	1	12	7.5	3	2	1	1	2	2	1	1	1	8.45771	999	0.5825	16.4651	999	1	25.5053	24.093	2	2	25	25.1853
179	2	1	77	2	1.25	2	1	23	6.5	1	2	1	1	2	2	1	1	2	13.92	10.5721	0.5825	46.704	4.22885	1.72464	76.4712	24.5089	1	1	24	76.1512
180	2	1	43	1	1	4	1	6	6.5	3	2	1	1	2	2	1	1	2	4.93366	1.76202	2.3825	4.27976	0.704809	1	14.0628	24.5089	0	1	6	13.7428
181	1	1	92	1	1	3	1	5	2.6	3	1	1	1	1	1	1	1	1	3.03068	999	0.4225	13.3346	999	1.66667	16.7878	23.5294	2	1	7	16.3653
182	2	1	74	2	1.63636	2	1	8	11	1	1	2	1	1	1	1	1	2	11.2769	11.2769	0.4225	20.008	2.81924	1.3125	46.2673	29.2969	0	1	14	46.1648
183	2	1	59	1	1	2	1	8	16	1	1	1	1	1	1	1	1	2	13.039	4.58126	0.2635	16.4578	0.704809	1.42708	35.0463	26.2346	1	1	8	34.7828
184	2	1	93	2	2	2	1	9	4.5	1	2	2	1	1	1	1	1	2	5.81467	2.11443	0.4225	33.4841	1.40962	0.9	43.2453	25.3906	2	1	24	43.2453
185	2	1	83	2	5	4	1	6	5.5	1	2	1	1	2	2	1	1	2	4.58126	1.40962	0.5825	4.93856	0.704809	0.7	12.2167	20.7612	1	1	9	11.8967
186	1	1	84	2	3	2	1	7	5	3	1	1	1	1	1	1	1	1	4.93366	999	0.4225	19.4224	999	1.85714	24.7786	28.125	1	1	13	24.3561
187	2	1	85	2	1	2	1	1	5	1	2	1	1	1	1	1	1	2	1.76202	2.46683	0.4225	1.64456	1.40962	0.5	7.70553	23.9361	1	1	8	7.38553
188	2	1	77	2	1.33333	4	1	9	5.5	1	1	1	1	1	1	1	1	1	6.16708	999	0.4225	22.4114	999	1.15556	29.001	18.5901	0	1	10	28.5785
189	2	1	80	2	1	4	1	16	5.5	1	1	1	2	1	1	1	1	2	12.5104	1.23342	0.4225	33.2511	0.704809	1.23438	48.1222	24.9135	1	1	17	47.6997
190	2	1	91	2	1.33333	2	2	17	6	1	1	1	1	1	1	1	1	2	19.0298	3.17164	0.2635	25.3516	2.11443	1.36275	50.391	19.5312	2	1	17	50.1275
191	2	1	72	1	4	4	1	2	6	1	1	1	1	2	1	1	1	2	2.81924	1.40962	0.5825	6.4172	0.704809	0.3	11.9334	24.677	0	1	14	11.3509
192	2	1	52	1	2	2	2	2	5.5	1	2	1	1	2	2	1	1	2	2.46683	7.04809	0.5825	2.31556	3.52405	0.64	15.937	22.8571	0	1	12	15.617
193	2	1	82	2	8	2	2	2	16	1	1	2	1	2	1	1	2	2	6.69569	18.325	0.4235	6.7588	2.81924	0.48	35.0223	24.6914	1	1	3	34.9188
194	2	1	81	2	1.5	2	2	11	8.5	1	2	1	1	2	2	1	1	2	8.28151	4.93366	0.4235	5.59492	1.40962	1	20.6432	24.8016	0	1	12	20.3232
195	2	1	83	2	1	4	1	18	6.5	1	2	1	1	2	2	1	1	2	11.2769	3.52405	0.5825	13.8299	1.40962	0.69	30.623	25.7117	2	1	28	30.303
196	2	1	74	2	2	2	2	1	8.5	1	2	1	1	2	2	1	1	2	2.99544	9.86733	0.4235	2.30336	2.81924	1	18.8726	23.8087	2	1	22	18.5526
197	2	1	76	2	1.5	4	1	13	7.5	1	2	1	1	2	2	1	1	1	8.98632	999	0.4235	23.7119	999	1.23077	33.1217	24.8016	0	1	14	32.8017
198	2	1	56	1	2	4	1	7	7.5	3	2	1	1	2	2	2	1	1	5.81467	999	0.4235	19.3931	999	0.3	25.6313	25.0995	1	1	12	25.3113
199	2	1	64	1	1.5	2	2	18	6.5	1	2	1	1	2	2	1	1	2	11.2769	5.28607	0.4235	21.7355	2.11443	1.05556	40.8365	25.3444	1	2	20	40.5165
200	2	1	85	1	2	4	1	20	5.5	1	1	1	1	2	2	1	1	1	11.9818	999	0.4235	38.5276	999	0.2	50.9329	24.4473	1	1	20	50.5094
201	1	1	64	2	6	4	1	2	4	3	1	1	1	2	1	1	1	1	1.93822	999	0.4225	6.2586	999	1.5	8.61932	24.1588	0	1	6	8.19682
202	2	1	65	1	1	4	1	7	5.5	1	2	1	1	2	2	1	1	2	5.10987	4.22885	0.4235	3.29156	2.11443	1	15.6319	25.0399	1	1	10	15.3119
203	2	1	80	2	1.33333	2	2	20	6.5	1	2	1	1	2	2	1	1	2	12.3342	7.04809	0.5825	24.8587	2.81924	1	48.1064	24.4473	1	1	20	47.7864
204	2	1	83	2	1	4	1	16	6.5	1	2	1	1	2	2	1	1	1	10.2197	999	0.5825	14.8206	999	1	25.6228	25.0995	0	1	17	25.3028
205	2	1	67	1	1	4	1	15	6.5	3	2	1	1	2	2	1	1	1	9.69112	999	0.5825	15.1451	999	1.26667	25.4187	24.5089	0	1	22	25.0987
206	2	1	69	1	1	2	2	15	7.5	3	2	1	1	2	2	1	1	1	10.0435	999	0.4235	24.3683	999	1	34.8353	23.8087	2	1	16	34.5153
207	2	1	70	1	1	4	1	9	6.5	3	2	1	1	2	2	1	1	1	6.51948	999	0.4235	13.9934	999	1	20.9364	24.3824	0	1	10	20.6164
208	2	1	82	1	1	2	2	13	8.5	3	2	1	1	1	1	1	1	1	10.5061	999	0.4225	6.25372	999	1	17.1823	24.7409	1	1	31	16.8623
209	1	1	82	1	1	4	1	15	5.5	3	1	1	1	2	2	1	1	1	9.33872	999	0.5825	20.0812	999	1.13333	30.0024	25.7117	1	1	16	29.4199
210	2	1	74	2	1	4	1	13	6.5	3	2	1	1	2	2	1	1	1	8.63391	999	0.4235	7.56888	999	1.07692	16.6263	24.5089	2	1	14	16.3063
211	2	1	34	2	2	4	1	2	1.2	1	1	1	1	1	1	1	1	1	0.528607	999	0.2635	6.0878	999	1	6.87991	25.0995	0	1	14	6.61641
212	2	1	47	2	2	4	1	2	1.2	1	2	1	1	2	1	1	1	2	0.528607	0.951492	0.4235	1.97396	2.11443	0.833333	6.20199	24.3824	0	1	2	5.88199
213	2	1	81	2	8	2	2	11	8.5	1	1	1	1	2	2	1	1	1	8.28151	999	0.4235	8.723	999	1	17.428	24.3824	0	1	11	17.0045
214	2	1	74	1	1	2	2	3	12	1	2	1	1	1	1	1	1	2	6.34328	6.34328	0.4225	7.24436	1.40962	2.11111	21.763	20.2848	1	1	6	21.443
215	1	1	80	1	4	4	1	7	5	3	1	1	1	2	1	1	1	1	4.93366	999	0.4225	9.7112	999	2	15.0674	21.6333	1	1	21	14.6449
216	1	1	86	2	1	2	1	10	5	3	1	1	1	1	1	1	1	1	6.51948	999	0.2635	20.9108	999	1	27.6938	22.1893	1	1	11	27.4303
217	2	1	79	1	1	2	1	12	1.1	1	2	1	1	2	1	1	1	2	1.55058	1.40962	0.4235	11.368	3.52405	1	18.7394	24.2215	1	1	22	18.4194
218	2	1	87	2	1	2	1	12	1.1	1	2	1	1	2	1	1	1	2	1.55058	1.97347	0.4235	6.91252	4.93366	0.958333	16.0037	29.2969	1	1	22	15.6837
219	2	1	60	2	6	2	1	8	1.1	1	2	2	1	2	2	1	1	2	1.12769	1.40962	0.4235	6.78076	3.52405	1.08333	13.7293	27.5482	2	2	14	13.7293
220	2	1	70	2	1	4	1	16	5.5	1	1	1	1	1	1	1	1	1	9.86733	999	0.2635	29.9632	999	1.6875	40.094	23.4375	0	1	25	39.8305
221	2	1	75	2	1	4	1	5	1.1	1	2	1	1	2	2	1	1	2	0.81053	1.12769	0.4235	3.29156	2.81924	1	8.68252	22.0386	0	1	10	8.36252
222	2	1	66	1	2	4	1	8	1.1	2	2	1	1	2	2	1	1	1	1.12769	999	0.4235	4.60916	999	1	6.16035	27.7551	1	1	8	5.84035
223	2	1	60	1	1	2	1	5	1.1	1	2	2	1	2	2	1	1	2	0.81053	0.281924	0.4235	3.30376	0.704809	1	5.52452	26.8274	1	1	6	5.52452
224	2	1	76	1	2	4	1	5	8	1	1	1	1	1	1	1	1	1	7.04809	999	0.2635	13.0052	999	1.6	20.3168	19.5918	2	2	23	20.0533
225	2	1	56	2	1	2	1	1	1.1	1	2	1	1	1	1	1	1	2	0.387645	1.12769	0.2635	1.31516	2.81924	1	6.12324	27.8159	0	1	1	5.80324
226	2	1	80	2	1	4	1	6	6.5	3	1	2	1	2	2	1	1	1	4.93366	999	0.5825	11.4192	999	1.33333	16.9354	24.977	0	1	21	16.6729
227	2	1	50	2	2	4	1	6	6.5	3	1	2	1	2	2	1	1	1	4.93366	999	0.5825	18.666	999	0.5	24.1822	24.4473	0	1	7	23.9197
228	2	1	83	1	1	4	1	5	1.1	1	1	1	1	1	1	1	1	1	0.81053	999	0.4225	13.0052	999	0.5	14.2382	24.2215	0	1	7	13.8157
229	1	1	61	1	1	3	1	13	20	3	1	1	1	2	1	1	1	1	19.7347	999	0.4225	32.9278	999	1.87179	53.085	24.6914	1	1	14	52.6625
230	1	1	71	2	2.66667	4	1	11	5.5	3	1	1	1	2	1	1	1	1	7.22429	999	0.2635	33.4158	999	1.87879	40.9036	23.4375	0	1	25	40.6401
231	2	1	87	2	1	3	2	8	13	2	1	1	1	1	1	1	1	1	11.9818	999	0.4225	14.6522	999	1.375	27.0565	22.5827	1	1	34	26.634
232	1	2	42	1	8	4	1	3	1.25	3	1	1	1	1	2	1	1	1	0.969112	999	0.4235	9.2476	999	2	10.6402	25.8264	1	1	3	10.2167
233	2	2	67	1	8	4	1	3	1.25	1	1	2	1	2	2	1	1	2	0.969112	0.352405	0.4235	7.2468	1.40962	1	10.4014	24.3824	1	1	8	10.2979
234	1	2	68	1	2	4	1	5	1.15	3	1	1	1	1	1	1	1	1	0.828151	999	0.4225	12.0658	999	2.2	13.3165	21.6128	1	1	19	12.894
235	2	2	49	2	2	2	2	5	1.15	1	1	1	1	1	1	1	1	2	0.828151	0.299544	0.2635	20.0324	0.704809	0.6	22.1284	23.03	0	1	19	21.8649
236	2	2	82	2	1	4	1	11	2.4	1	1	1	1	1	1	1	1	1	3.3126	999	0.2635	14.1886	999	0.5	17.7647	22.4913	1	1	17	17.5012
237	1	2	65	1	1	4	1	6	3.25	3	1	1	1	1	1	1	1	1	2.46683	999	0.2635	10.0772	999	2	12.8075	27.1605	0	1	14	12.544
238	2	2	45	1	1	4	1	3	3.25	3	2	1	1	1	1	1	1	1	1.67392	999	2.0635	3.47456	999	0.4	7.21198	24.6537	0	1	10	6.89198
239	2	2	51	2	1	2	2	3	1.15	3	2	1	1	1	1	1	1	1	0.616708	999	2.0635	3.47456	999	0.5	6.15477	24.093	0	1	6	5.83477
240	2	2	36	1	1	4	1	3	3.25	1	1	1	1	1	1	1	1	1	1.67392	999	2.0635	9.4184	999	0.5	13.1558	23.6713	0	1	5	11.0923
241	1	2	49	2	2	4	1	5	3.25	3	1	1	1	1	1	1	1	1	2.20253	999	2.0635	9.2476	999	2	13.5136	29.0174	0	1	5	11.4501
242	2	2	73	1	1	4	1	6	3.25	1	1	1	1	1	1	1	1	1	2.46683	999	2.0635	14.2252	999	0.5	18.7555	18.3655	0	1	23	16.692
243	2	2	66	2	1	2	2	6	3.25	1	1	1	1	1	1	1	1	1	2.46683	999	2.0635	14.2252	999	0.5	18.7555	26.0262	1	1	20	16.692
244	2	1	55	2	8	4	1	3	3.25	1	2	1	1	2	2	1	1	2	1.67392	5.28607	2.2235	2.63276	4.22885	1.33333	16.2551	29.1363	0	1	3	15.9351
245	2	1	67	2	1	2	2	5	3.25	1	1	1	1	2	2	1	1	1	2.20253	999	2.2235	7.259	999	1	11.685	27.6361	0	1	5	9.46153
246	1	1	77	2	2	1	2	2	3.25	3	1	1	1	2	2	1	1	1	1.40962	999	2.2235	5.7584	999	1	9.39152	27.5482	1	1	5	7.16802
247	2	1	38	2	1	2	2	6	3.25	1	1	1	1	2	2	1	1	1	2.46683	999	2.2235	7.076	999	1	11.7663	24.977	1	1	21	9.54283
248	1	1	65	1	2	2	2	4	8	3	1	1	1	2	1	1	1	1	5.99088	999	2.2235	5.7584	999	2	13.9728	26.1224	1	1	23	11.7493
249	2	1	84	2	1	2	1	3	3.25	1	2	1	1	2	2	1	1	2	1.67392	3.52405	2.2235	1.97396	2.81924	1	12.6784	25.0399	1	1	3	12.3584
250	2	2	78	1	1	4	1	3	3.25	1	1	1	1	1	1	1	1	1	1.67392	999	2.0635	9.4184	999	0.5	13.1558	24.6537	0	1	8	11.0923
251	2	2	26	1	1	4	1	3	4.2	3	2	1	1	1	1	1	1	2	1.97347	1.23342	2.0635	4.63356	0.704809	0.4	10.6088	24.977	0	1	30	10.2888
252	1	2	68	1	1	4	1	5	1.25	3	1	1	1	2	2	1	1	1	1.49772	999	2.2235	6.0878	999	1	9.80902	24.5089	1	1	8	7.58552
253	2	2	49	2	2	2	2	2	1.15	3	2	2	1	1	1	1	1	1	0.510987	999	2.0635	7.259	999	1	9.83349	23.03	0	1	19	9.83349
254	2	2	71	1	1	2	2	3	1.6	3	1	2	1	1	1	1	1	1	0.77529	999	2.0635	6.7588	999	1	9.59759	31.25	0	1	3	7.85409
255	2	2	62	1	1	2	1	1	3.1	1	1	1	1	1	1	1	1	1	1.09245	999	2.4675	5.7584	999	1	9.31835	16.2278	2	1	7	6.85085
256	2	2	65	2	1	2	3	8	3.25	1	1	1	1	2	1	2	1	2	2.99544	0.881011	2.2235	18.1048	0.704809	1.3125	25.3733	26.6667	1	1	13	23.1498
257	2	2	89	2	1.33333	2	3	15	4.25	1	1	1	1	2	1	2	1	2	5.19797	3.70025	2.2235	28.4748	2.11443	1.64286	42.1747	18.7305	2	1	15	39.9512
258	2	2	91	2	1	2	3	11	4.25	1	2	1	1	2	1	2	1	2	4.14075	4.93366	2.2235	16.1577	2.81924	1.56061	30.7385	18.0697	1	1	13	30.4185
259	2	2	43	1	8	2	3	7	4.25	1	2	2	1	2	1	2	1	2	3.08354	2.46683	2.7865	10.0748	1.40962	1.83333	19.8212	32.716	2	1	9	19.8212
260	2	2	43	2	1.5	4	1	7	4.25	1	2	2	1	2	1	2	1	2	3.08354	2.46683	2.2235	12.4757	1.40962	1.54762	21.6592	21.9713	0	1	7	21.6592
261	2	2	69	2	1	4	2	8	4.25	1	2	2	1	2	1	2	1	2	3.34784	2.46683	2.3825	11.9511	1.40962	1.83333	22.0216	20.202	0	1	8	22.0216
262	1	2	66	2	1	4	2	10	4.25	3	1	1	1	2	1	2	1	1	3.87645	999	2.3825	22.1308	999	2.33333	28.3897	21.4844	2	1	27	26.0072
263	2	2	72	2	1	4	1	1	4.25	1	1	1	1	2	1	2	1	1	1.49772	999	2.3825	5.7584	999	0.5	9.63862	24.3418	0	1	5	7.25612
264	2	2	87	2	1	4	1	5	4.25	1	1	2	1	2	1	2	1	2	2.55493	6.16708	2.3825	10.7604	3.52405	1.8	25.599	20.1746	0	1	6	23.5365
265	2	2	86	2	1	1	2	8	4.25	1	1	2	1	2	1	2	1	2	3.96455	4.58126	2.3825	21.7038	2.81924	1.64583	35.4513	19.1467	2	1	8	33.3888
266	2	2	69	1	2	4	1	7	5.25	1	2	2	1	2	1	2	1	2	3.96455	5.99088	2.3825	11.8072	2.81924	1.59524	26.9643	32.6531	1	1	7	26.9643
267	2	2	90	2	1.33333	4	1	12	5.25	1	2	2	1	2	1	2	1	2	5.72657	4.49316	2.3825	26.2837	2.11443	0.347	41.464	26.4463	2	1	17	41.464
268	2	2	36	2	1.33333	4	2	12	6.25	1	2	1	1	2	1	2	1	2	6.07898	14.801	2.3825	30.034	5.63847	0.49	59.3986	30.6148	1	1	15	59.0786
269	2	2	90	2	1	4	1	13	4	3	2	2	1	2	1	2	1	2	5.63847	4.22885	2.6275	28.9677	2.81924	0.564	44.7455	22.0386	2	1	20	44.7455
270	2	2	47	1	1	4	1	13	5.75	1	2	1	1	2	1	2	1	2	11.5082	6.17809	2.2235	27.8209	2.11443	1.67949	49.8451	18.9069	3	1	16	49.5251
271	1	2	75	1	1	4	1	1	5.75	3	1	1	1	2	1	2	1	1	2.7862	999	2.3825	6.7466	999	1.25	11.9153	23.8087	3	1	10	9.5328
272	2	2	36	1	3	4	1	8	5.75	1	2	2	1	2	1	2	1	2	7.87404	2.05936	2.3825	14.4765	0.704809	1.8125	27.9609	25.4694	0	1	8	27.9609
273	2	2	74	2	1.33333	2	1	12	3.5	1	2	2	1	2	1	2	2	2	5.7486	1.98228	2.3825	22.5505	1.40962	0.31	34.5372	25.763	3	1	12	34.5372
274	2	2	20	1	1.33333	4	1	14	3.75	1	2	1	1	2	1	2	1	2	5.90278	2.90734	2.3825	75.6205	2.11443	0.8	89.3912	23.246	1	1	32	89.0712
275	2	2	87	2	1.66667	2	2	11	4.25	1	2	2	1	2	1	2	1	2	6.27721	2.86329	2.3825	27.289	1.40962	0.2	40.6853	19.5312	3	1	11	40.6853
276	2	2	79	1	1	4	1	8	5.25	1	2	1	1	2	1	2	1	2	4.31696	4.49316	2.7865	14.5131	2.11443	0.2	28.6879	27.6361	3	2	8	28.3679
277	2	2	88	2	1	2	2	9	3.5	1	2	1	1	2	2	2	2	2	4.55923	2.97341	2.3825	14.4887	2.11443	0.25	26.7283	20.3428	3	1	10	26.4083
278	2	2	80	1	1.5	2	2	7	4.25	1	2	1	1	2	1	2	1	2	3.61215	1.14531	2.3825	13.8299	0.704809	0.2	22.1384	26.1224	2	1	7	21.8184
279	2	2	53	1	4	4	1	6	4.75	1	2	1	1	2	2	2	1	2	3.43594	1.32152	2.3825	8.88892	0.704809	1	17.1974	24.1517	2	1	6	16.8774
280	2	2	46	1	4	4	1	6	5.25	1	2	1	1	2	2	2	1	2	3.61215	7.4886	0.9865	8.91332	3.52405	0.3	24.9883	24.3072	0	1	6	24.6683
281	2	2	75	2	1	4	1	7	5.25	1	2	2	1	2	2	2	1	2	3.96455	4.49316	0.9865	13.9031	2.11443	0.3	25.6718	24.1115	2	1	7	25.6718
282	2	2	65	2	1.5	2	1	6	4	1	2	1	1	2	2	2	1	2	3.17164	1.05721	2.2235	8.88892	0.704809	1	16.5098	24.6097	1	1	6	16.1898
283	2	2	40	2	1	4	1	8	4.25	1	2	1	1	2	2	2	1	2	3.96455	1.14531	2.2235	15.8429	0.704809	0.56	24.3448	19.6052	0	1	8	24.0248
284	2	2	83	1	1.33333	4	1	10	8.25	1	1	1	1	2	2	2	1	2	7.59872	6.38733	2.2235	29.7924	1.40962	0.5	47.8753	27.6361	3	1	10	45.6518
285	2	2	90	2	1	4	1	7	6	1	2	1	1	2	2	2	1	2	4.22885	5.28607	2.2235	17.4045	2.11443	0.1	31.2574	19.563	3	2	7	30.9374
286	2	2	94	2	1	2	2	11	3.5	1	2	1	1	2	2	2	1	2	4.75746	1.76202	2.2235	18.1585	1.40962	0.1	28.7748	19.9792	3	1	11	28.4548
287	2	2	60	1	1	2	2	13	5.25	1	2	1	1	2	1	2	2	2	6.07898	1.49772	2.2235	34.3357	0.704809	1.86538	45.3044	25.3815	1	1	13	44.9844
288	2	2	74	2	1	1	2	10	5.25	1	2	2	1	2	1	2	1	2	5.02176	2.99544	2.2235	19.2345	1.40962	0.23	31.3486	24.4352	2	1	14	31.3486
290	2	2	78	2	1	4	1	14	4.25	1	2	1	1	2	2	2	1	2	6.4424	2.57696	2.2235	20.7424	1.40962	0.23	33.8586	25.2493	4	1	14	33.5386
291	2	2	57	2	1	4	1	13	4.25	1	1	1	1	2	2	2	1	2	1.98228	3.30379	2.3825	27.694	2.11443	0.2	37.9407	24.8016	3	1	14	35.5582
292	2	2	95	2	0.333333	2	3	2	3.5	1	2	1	1	2	2	2	1	2	2.47784	1.28848	0.4235	3.62096	0.704809	0.23	8.9793	16.8525	3	1	14	8.6593
293	2	2	76	2	5	4	1	3	4.25	1	2	2	1	2	2	2	1	2	3.27075	5.15392	0.4235	4.98736	2.81924	0.23	16.8648	25.7117	3	1	14	16.8648
294	2	2	81	1	4	4	1	5	4.25	1	2	2	1	2	2	2	1	2	11.1668	8.0172	0.4235	10.9751	2.81924	0.34	33.4019	25.4028	3	1	9	33.4019
295	2	2	87	2	1.5	4	1	16	4.5	1	2	2	1	2	2	2	2	2	4.22885	1.40962	2.2235	26.7082	0.704809	0.3	35.7387	18.2563	5	2	17	35.7387
296	2	2	92	1	1.25	4	2	8	5	1	2	1	1	2	2	2	1	2	3.52405	1.40962	2.2235	12.3537	0.704809	0.2	20.2157	23.3011	2	1	17	19.8957
297	2	2	47	1	1	4	2	6	5	1	2	1	1	2	2	2	1	2	4.22885	2.81924	2.2235	9.55016	1.40962	0.42	20.6951	24.677	2	1	6	20.3751
298	2	2	46	1	1	4	1	8	5	1	2	1	1	2	2	2	1	2	3.52405	5.63847	2.3825	14.1837	2.81924	0.42	29.0117	18.7783	1	1	9	28.6917
299	2	2	49	2	1	4	1	6	5	1	2	1	1	2	2	1	2	2	3.52405	1.40962	0.4235	7.57132	0.704809	0.3	14.097	17.5771	1	1	6	13.777
300	2	2	88	1	1	4	1	6	5	1	2	2	1	2	2	1	2	2	3.87645	1.40962	0.4235	8.42532	0.704809	0.3	15.0497	27.0416	1	1	7	15.0497
301	2	2	62	2	1	4	1	7	5	1	2	2	1	2	1	2	1	2	1.32152	0.969112	0.4235	14.4765	0.704809	1.85714	18.3592	29.0533	1	1	7	18.3592
302	2	2	79	2	1	2	2	1	3.75	1	2	1	1	1	1	2	1	1	4.84556	999	0.2635	1.64456	999	1	6.75362	27.0552	1	1	6	6.43362
303	2	2	79	2	1	2	2	11	3.75	1	2	2	1	1	1	2	1	2	4.75746	2.46683	0.4225	15.8283	1.40962	1.78788	25.3484	25.0995	1	1	11	25.3484
304	2	2	86	2	1	2	2	10	4.5	1	1	1	1	2	1	2	1	2	3.70025	1.23342	0.5825	18.1048	0.704809	1.45	24.3258	22.5827	2	1	11	23.7433
305	2	2	43	1	1	2	1	7	4.5	1	2	1	1	2	1	2	1	2	5.81467	1.58582	0.5825	7.24192	0.704809	1.71429	15.9297	24.2513	0	1	8	15.6097
306	2	2	67	1	1	2	1	12	5.5	1	2	2	1	2	1	2	1	2	1.93822	3.17164	0.5825	18.1829	1.40962	0.3	25.7486	22.3403	2	1	12	25.7486
307	2	2	89	2	1	2	2	1	5.5	1	2	1	1	2	1	2	1	2	2.64303	1.76202	0.5825	1.64456	1.40962	1	8.04173	27.8876	2	1	11	7.72173
308	2	2	78	2	1	1	3	4	3	1	2	2	1	2	1	2	1	2	6.34328	2.46683	0.5825	10.4164	0.704809	0.3	20.9775	19.9792	2	1	16	20.9775
309	2	2	54	1	1	2	2	11	8	1	2	2	1	2	2	2	1	2	3.70025	2.46683	0.5825	13.9007	1.40962	1.63636	22.5236	24.2513	1	1	11	22.5236
310	2	2	93	2	1	3	2	7	4.5	1	2	2	1	2	1	1	1	1	4.05265	999	0.5825	9.24272	999	2	13.8779	22.4323	2	1	14	13.8779
311	2	2	44	1	1	2	2	8	4.5	1	1	1	1	2	1	1	1	2	5.63847	1.40962	0.5825	18.7636	0.704809	0.8	27.099	24.2513	3	1	8	26.5165
312	2	2	73	2	1	2	2	12	5	1	1	1	1	2	1	1	1	2	7.26834	6.60758	0.5825	29.463	1.40962	0.8	45.7948	24.8358	2	1	12	45.2123
313	2	2	96	2	1.33333	2	2	9	8.5	1	1	2	1	2	1	2	1	2	8.45771	2.81924	0.5825	22.143	1.40962	2.22222	35.8758	21.4844	2	1	9	35.6133
314	2	2	80	2	1	2	2	20	5	1	1	2	1	2	1	2	1	2	3.17164	2.11443	0.4235	54.1924	1.40962	1.75417	61.7753	37.461	3	1	20	61.6718
315	2	2	42	1	1	2	1	6	4	1	1	1	1	2	1	2	1	1	4.40506	999	0.4235	12.017	999	1.63889	16.8456	28.06	0	1	30	16.4221
316	2	2	54	1	1	4	1	9	4.5	1	1	1	1	2	2	2	1	1	6.16708	999	0.4235	13.1638	999	1	19.7544	21.1463	2	1	10	19.3309
317	2	1	74	2	1	4	1	10	4	1	1	1	1	1	1	1	1	1	5.63847	999	0.2635	13.4932	999	1	19.3952	29.2969	1	2	11	19.1317
318	2	1	24	2	1	1	3	9	4	1	1	1	1	1	1	1	1	1	10.3959	999	0.2635	17.6656	999	0.6	28.325	27.1111	1	2	13	28.0615
319	2	1	75	2	1	2	3	18	4	1	1	1	1	1	1	1	1	1	2.46683	999	0.2635	21.228	999	0.5	23.9583	23.8087	1	1	18	23.6948
320	2	1	70	1	1.33333	4	1	3	4	1	2	1	1	1	1	1	1	2	1.12769	1.19818	0.2635	1.97396	1.40962	1	5.97295	23.8751	0	1	23	5.65295
321	2	1	68	1	1	4	1	2	2.45	1	2	1	1	2	2	1	1	2	1.392	0.599088	0.5825	1.64456	0.704809	1	4.92295	24.093	0	1	2	4.60295
322	2	1	38	1	2	2	2	3	2.45	1	2	1	1	2	2	1	1	2	2.71351	0.599088	0.5825	1.97396	0.704809	0.833333	6.57387	25.8264	0	1	3	6.25387
323	2	1	77	1	1	2	1	8	2.45	1	1	1	1	2	2	1	1	1	0.969112	999	0.5825	14.6522	999	0.854167	16.2038	27.7551	1	1	8	15.6213
324	2	1	74	2	1	2	2	1	2.75	2	2	1	1	2	2	1	1	1	2.55493	999	0.5825	1.31516	999	1	4.45259	30.0215	0	1	10	4.13259
325	2	1	78	1	1	2	1	7	2.75	2	1	1	1	2	2	1	1	1	0.863391	999	0.4235	8.723	999	1	10.0099	24.3911	2	1	7	9.58639
326	2	1	77	1	1	4	1	1	2.45	1	2	2	1	2	2	1	1	1	1.392	999	0.4235	1.98616	999	1	3.80166	27.6817	2	1	13	3.80166
327	2	1	56	1	2	4	1	3	2.45	1	2	1	1	2	2	1	1	2	0.704809	0.986733	0.4235	2.63276	1.40962	0.777778	6.15742	24.1588	2	1	3	5.83742
328	2	1	68	1	1	4	1	2	1.7	1	2	1	1	2	2	1	1	2	1.02197	0.986733	0.4235	1.97396	1.40962	0.833333	5.81578	25.9516	2	2	8	5.49578
329	2	1	78	1	1	1	1	5	1.7	2	2	1	1	2	2	1	1	2	0.81053	0.986733	0.4235	2.80356	1.40962	0.9	6.43394	26.1224	1	1	5	6.11394
330	2	1	84	1	1	2	1	3	1.7	1	1	2	1	2	2	1	1	1	2.71351	999	0.4235	5.0996	999	1	8.23661	27.1809	1	1	8	8.13311
331	1	1	49	2	1	3	1	21	1.7	3	1	1	1	2	2	1	1	2	5.28607	1.05721	0.4235	33.8672	0.704809	1.14286	41.3388	26.1719	1	1	21	40.9153
332	2	2	91	2	1.66667	2	1	8	4.5	1	1	1	1	1	1	1	1	1	1.23342	999	0.2635	10.37	999	1.25	11.8669	24.677	0	1	18	11.6034
332	2	2	72	2	1	2	1	8	1.4	3	2	1	1	1	1	1	1	1	56.0323	999	0.2635	26.8278	999	1.25	11.8669	35.5999	0	1	8	11.5469
333	1	2	92	1	1.33333	4	1	26	9	3	1	1	1	2	1	1	1	1	14.5367	999	0.4235	28.4748	999	1	83.1236	24.1588	2	1	26	82.7001
334	1	2	91	2	1	2	1	20	4.5	3	1	1	1	1	1	1	1	1	2.59017	999	0.2635	10.0406	999	1	43.435	25.3444	1	1	20	43.1715
335	1	2	71	2	1	4	1	8	2.1	3	1	1	1	1	1	1	1	1	6.69569	999	0.4225	17.1166	999	1.25	12.8943	34.7222	1	1	8	12.4718
336	1	2	85	2	1	4	1	11	4	3	1	1	1	1	1	1	1	1	2.29063	999	0.4225	7.4054	999	1.22727	24.2348	27.4348	1	1	11	23.8123
337	1	2	88	2	1	4	1	7	2	3	1	1	1	1	1	1	1	2	0.634328	0.317164	0.4225	2.30336	0.704809	1	10.1185	24.977	1	1	11	9.69603
338	2	1	55	2	1	4	1	3	1.2	1	2	1	1	2	2	1	1	1	1.02197	999	0.5825	7.0882	999	1	4.38216	29.1363	0	1	3	4.06216
339	1	1	69	2	1	2	1	5	1.7	3	1	1	1	2	2	1	1	1	1.97347	999	0.4235	5.7584	999	1	8.69267	27.6361	0	1	5	8.26917
340	1	1	77	2	1	1	3	14	1.7	3	1	1	1	2	2	1	1	1	1.12769	999	0.4235	7.076	999	1	8.15537	27.5482	2	2	57	7.73187
341	2	1	38	2	8	2	2	6	1.7	1	1	1	1	2	2	1	1	1	2.81924	999	0.5825	5.429	999	0.916667	8.62719	24.977	1	2	60	8.04469
342	2	1	65	1	1	2	2	1	8	1	1	1	1	1	1	1	1	1	4.93366	999	0.4225	1.97396	999	1	8.83074	26.1224	1	1	23	8.40824
343	2	1	94	2	1	2	2	3	8	1	2	1	1	1	1	1	1	1	6.87189	999	0.4225	11.6876	999	1	7.33012	24.677	1	1	3	7.01012
344	2	2	71	2	6	4	1	11	4.5	1	1	1	1	1	1	1	1	1	4.75746	999	0.4225	8.723	999	0.6	18.982	25.4028	1	1	14	18.5595
345	1	2	86	2	2	3	1	7	4.5	3	1	1	1	1	1	1	1	1	3.70025	999	0.4225	21.7526	999	1	13.903	25.3444	1	1	7	13.4805
346	1	2	92	1	1.5	4	1	5	4.5	3	1	1	1	1	1	1	1	1	3.70025	999	0.4225	6.7466	999	0.5	25.8753	24.977	1	1	12	25.4528
347	2	2	23	2	1	4	1	5	4.5	1	1	1	1	1	1	1	1	1	8.98632	999	0.4225	16.2992	999	1	10.8693	25.0399	0	1	8	10.4468
348	2	2	90	2	1	4	1	15	4.5	3	1	2	1	1	1	1	1	2	2.64303	1.05721	0.4225	2.96216	0.704809	0.966667	25.708	25.3444	0	1	15	25.6055
349	2	2	63	2	1	4	1	3	4.5	3	2	1	1	1	1	1	1	1	3.17164	999	0.4225	6.4172	999	1	8.25343	24.4473	0	1	3	7.93343
350	1	2	62	2	1	4	1	4	4.5	3	1	1	1	1	1	1	1	2	4.22885	1.05721	0.4225	3.94792	0.704809	1	10.0113	24.2215	0	1	8	9.58884
351	2	2	65	1	1	4	1	6	4.5	3	2	1	1	1	1	1	1	1	1.58582	999	0.4225	1.31516	999	1	10.3613	24.4473	0	1	6	10.0413
352	2	1	70	1	1	1	1	1	4.5	1	2	1	1	1	1	1	1	2	0.81053	0.493366	0.4225	1.97396	0.704809	1	3.32348	22.9591	0	1	2	3.00348
353	2	1	81	2	1	3	2	3	1.7	1	2	1	1	2	2	1	1	1	1.12769	999	0.5825	3.62096	999	0.833333	4.40517	26.2976	0	1	4	4.08517
354	2	1	77	1	1	2	2	6	1.7	1	2	1	1	2	2	1	1	1	0.704809	999	0.5825	1.64456	999	1.33333	5.33115	31.1419	1	1	8	5.01115
355	2	1	70	1	2	4	1	2	1.7	1	2	1	1	2	2	1	1	1	1.12769	999	0.5825	8.723	999	1	2.93187	31.4879	1	1	4	2.61187
356	2	1	80	2	1	3	2	6	1.7	1	1	1	1	2	2	1	1	2	3.70025	0.528607	0.5825	33.4158	0.704809	0.972222	10.4332	25.5937	1	1	6	9.85069
357	2	1	70	1	1	4	1	12	2.25	1	1	1	1	1	1	1	1	1	2.11443	999	0.4225	16.958	999	1	38.932	25.4028	1	2	21	38.5095
358	1	1	74	2	1	3	2	6	2.25	3	1	1	1	1	1	1	1	1	3.17164	999	0.4225	10.0406	999	1	19.4949	21.4844	1	1	8	19.0724
359	2	2	70	1	1	2	1	4	4.5	1	1	1	1	2	2	1	1	1	4.22885	999	0.5825	9.0524	999	1	13.6347	24.977	0	1	10	13.0522
360	1	2	18	1	1	4	1	6	4.5	3	1	1	1	2	2	1	1	1	3.70025	999	0.5825	4.60916	999	1	13.8638	23.8087	0	1	7	13.2813
361	2	2	73	2	1	4	1	5	4.5	3	2	1	1	2	2	1	1	1	4.75746	999	0.5825	9.3818	999	1	8.89191	24.093	0	1	5	8.57191
362	1	2	72	1	2	2	1	7	4.5	3	1	1	1	2	2	1	1	1	4.75746	999	0.5825	8.0642	999	1	14.7218	24.093	1	1	10	14.1393
363	1	2	66	2	1	4	1	7	4.5	3	1	1	1	2	2	1	1	1	6.87189	999	0.4235	12.344	999	1	13.4042	24.677	1	1	7	12.9807
364	1	2	70	1	1.5	4	1	11	4.5	3	1	1	1	2	2	1	1	1	6.87189	999	0.4235	18.1048	999	1	19.6393	25.0399	1	1	11	19.2158
365	1	2	91	2	1.5	3	1	11	4.5	3	1	1	1	2	2	1	1	1	5.81467	999	0.4235	11.0288	999	1	25.4002	24.8016	0	1	12	24.9767
366	1	2	86	2	1	4	1	9	4.5	3	1	1	1	2	2	1	1	1	5.63847	999	0.4235	10.37	999	1	17.267	24.5089	0	1	10	16.8435
367	1	2	68	1	2	4	1	8	5.5	3	1	1	1	2	2	1	1	1	5.63847	999	0.4235	12.566	999	1	16.432	27.7778	0	1	8	16.0085
368	1	2	49	1	1	4	1	9	4	3	1	1	1	2	2	1	1	2	3.61215	4.93366	0.4235	5.59492	4.93366	2	18.628	24.6181	0	1	11	18.2045
369	2	1	77	1	1.5	3	1	11	2.75	2	2	1	1	2	2	1	1	1	2.29063	999	0.4235	6.91496	999	1	19.9579	20.8086	1	2	12	19.6379
370	2	1	72	1	1	4	1	6	2.75	2	2	1	1	2	2	1	1	2	0.969112	2.11443	0.4235	3.29156	2.11443	1	9.62909	24.9337	0	1	8	9.30909
371	2	1	68	1	1	2	1	1	2.75	2	2	1	1	2	2	1	1	1	1.93822	999	0.4235	1.31516	999	1	8.91303	26.449	0	1	7	8.59303
372	2	1	70	2	1	4	1	1	2.75	2	2	1	1	2	2	1	1	1	2.46683	999	0.4235	2.59006	999	1	3.67688	29.2969	0	1	2	3.35688
373	2	1	34	2	1	1	1	2	3.7	1	2	1	1	2	1	1	1	1	4.22885	999	0.4235	1.64456	999	0.9	5.48039	25.0399	2	1	2	5.16039
374	2	1	38	1	1	4	1	2	4	1	2	1	1	1	1	1	1	2	4.93366	0.704809	0.4235	4.60916	0.704809	0.8	6.29691	24.5089	2	1	2	5.97691
375	2	1	83	1	1	4	1	6	4	1	2	1	1	1	1	1	1	2	4.89842	0.704809	0.4235	7.7348	0.704809	1	11.3759	24.3824	2	1	10	11.0559
376	2	1	57	2	1	4	1	7	3.7	1	1	1	1	2	1	1	1	2	4.40506	0.704809	0.4235	7.7348	0.704809	0.6	14.4663	24.7409	4	2	10	14.0428
377	2	1	77	2	1	4	1	6	3.76	1	1	1	1	2	1	1	1	1	3.77073	999	0.4235	1.97396	999	1	13.973	23.8087	4	2	10	13.5495
378	2	1	56	1	1	2	2	3	4.9	2	2	1	1	2	1	1	1	1	2.11443	999	0.4235	2.30336	999	1.6	6.16819	24.5089	4	2	10	5.84819
379	2	1	82	1	1	3	1	2	4	2	2	1	1	2	1	1	1	2	2.81924	0.704809	0.4235	5.429	0.704809	1	4.84129	24.093	4	2	10	4.52129
380	2	1	74	2	1	3	1	2	5	1	1	1	1	1	1	1	1	1	2.82	0.7	0.42	5.429	0.7	1	10.0814	24.677	4	2	10	10.08
		0.625
		0.3125
		0.625
		0.771429
	SCENARIO 2
